# Supplementary material for: Neurofilament Heavy Polypeptide Regulates the Akt-β-Catenin Pathway in Human Esophageal Squamous Cell Carcinoma
Source: PLoS One. 2010 Feb 3;5(2):e9003. doi: 10.1371/journal.pone.0009003 (PMC2815775; doi:10.1371/journal.pone.0009003)
Supplement: Table S1 — (0.03 MB XLS) [file pone.0009003.s008.xls]

## Sheet: Table S1
Table S1. NEFH expression in ESCC with matched normal adjacent tissues (ES801).
		NEFH expression (Case)
Tumor Grade	PN > PT	PT @ PN	PN < PT
I	4	5	1
II	3	8	2
III	2	0	0
-	1	0	0
Total (%)	10 (38.46)	13 (50.00)	3 (11.54)
Note, tumor grade (I-III) by histologic diagnosis is according to AJCC staging esophagus cancer. -, No grading available.
PT, Squamous cell carcinoma; PN, Matched normal tissue of PT.
Some of the tissue dots were not read due to low quality or sample missing (either PN or PT or both).
A total of 8 cases of mucosa with chronic inflammation of the esophagus were not included.
