# Supplementary material for: Neurofilament Heavy Polypeptide Regulates the Akt-β-Catenin Pathway in Human Esophageal Squamous Cell Carcinoma
Source: PLoS One. 2010 Feb 3;5(2):e9003. doi: 10.1371/journal.pone.0009003 (PMC2815775; doi:10.1371/journal.pone.0009003)
Supplement: Table S2 — (0.05 MB XLS) [file pone.0009003.s009.xls]

## Sheet: Table S2
Table S2. ESCC with matched normal adjacent tissue array (ES801).
Position	No.	Sex	Age	Pathology Dignosis	Grade	Type	Expression
A1	1	F	49	Squamous cell carcinoma	I	malignant	-
A2	2	F	49	Matched normal tissue of the above	-	Normal	+
A3	3	M	65	Squamous cell carcinoma	I	malignant	-
A4	4	M	65	Matched normal tissue of the above	-	Normal	++
B1	11	M	46	Squamous cell carcinoma	I	malignant	-
B2	12	M	46	Matched normal tissue of the above	-	Normal	+
C1	21	F	61	Squamous cell carcinoma	I	malignant	+
C2	22	F	61	Matched normal tissue of the above	-	Normal	++
C5	25	M	62	Squamous cell carcinoma	I	malignant	+
C6	26	M	62	Matched normal tissue of the above	-	Normal	+
D7	37	M	62	Squamous cell carcinoma	I	malignant	+
D8	38	M	62	Matched normal tissue of the above	-	Normal	+
E7	47	M	58	Squamous cell carcinoma	I	malignant	++
E8	48	M	58	Matched normal tissue of the above	-	Normal	+
E9	49	M	58	Squamous cell carcinoma	I	malignant	+
E10	50	M	58	Matched normal tissue of the above	-	Normal	+
G1	61	M	65	Squamous cell carcinoma	I	malignant	+
G2	62	M	65	Matched normal tissue of the above	-	Normal	+
G7	67	F	48	Squamous cell carcinoma	I	malignant	+
G8	68	F	48	Matched normal tissue of the above	-	Normal	+
B7	17	M	68	Squamous cell carcinoma	II	malignant	-
B8	18	M	68	Matched normal tissue of the above	-	Normal	+
C3	23	F	62	Squamous cell carcinoma	II	malignant	++
C4	24	F	62	Matched normal tissue of the above	-	Normal	+
D3	33	M	62	Squamous cell carcinoma	II	malignant	++
D4	34	M	62	Matched normal tissue of the above	-	Normal	++
D5	35	M	65	Squamous cell carcinoma	II	malignant	++
D6	36	M	65	Matched normal tissue of the above	-	Normal	++
E1	41	M	68	Squamous cell carcinoma	II	malignant	++
E2	42	M	68	Matched normal tissue of the above	-	Normal	+
E3	43	M	57	Squamous cell carcinoma	II	malignant	+
E4	44	M	57	Matched normal tissue of the above	-	Normal	+
E5	45	M	60	Squamous cell carcinoma	II	malignant	+
E6	46	M	60	Matched normal tissue of the above	-	Normal	+
F3	53	F	54	Squamous cell carcinoma	II	malignant	+
F4	54	F	54	Matched normal tissue of the above	-	Normal	++
F5	55	M	50	Squamous cell carcinoma	II	malignant	++
F6	56	M	50	Matched normal tissue of the above	-	Normal	++
F9	59	M	57	Squamous cell carcinoma	II	malignant	+
F10	60	M	57	Matched normal tissue of the above	-	Normal	+
G3	63	M	62	Squamous cell carcinoma	II	malignant	+
G4	64	M	62	Matched normal tissue of the above	-	Normal	++
G9	69	F	63	Squamous cell carcinoma	II	malignant	+
G10	70	F	63	Matched normal tissue of the above	-	Normal	+
H3	73	M	55	Squamous cell carcinoma	II	malignant	+
H4	74	M	55	Matched normal tissue of the above	-	Normal	+
B9	19	F	53	Squamous cell carcinoma	III	malignant	-
B10	20	F	53	Matched normal tissue of the above	-	Normal	+
H1	71	M	60	Squamous cell carcinoma	III	malignant	+
H2	72	M	60	Matched normal tissue of the above	-	Normal	+++
C9	29	F	49	Squamous cell carcinoma	-	malignant	+
C10	30	F	49	Matched normal tissue of the above	-	Normal	++
A5	5	M	43	Squamous cell carcinoma	I	malignant	N/D
A6	6	M	43	Matched normal tissue of the above	-	Normal	+
C7	27	M	50	Squamous cell carcinoma	I	malignant	-
C8	28	M	50	Matched normal tissue of the above	-	Normal	N/D
D9	39	F	59	Squamous cell carcinoma	II	malignant	+
D10	40	F	59	Matched normal tissue of the above	-	Normal	N/D
F7	57	M	48	Squamous cell carcinoma	II	malignant	N/D
F8	58	M	48	Matched normal tissue of the above	-	Normal	N/D
G5	65	F	60	Squamous cell carcinoma	II	malignant	N/D
G6	66	F	60	Matched normal tissue of the above	-	Normal	N/D
H7	77	M	64	Squamous cell carcinoma	II	malignant	N/D
H8	78	M	64	Matched normal tissue of the above	-	Normal	+
A7	7	F	56	Squamous cell carcinoma	II	malignant	-
A8	8	F	56	Mucosa chronic inflammation of esophagus	-	Normal	N/D
A9	9	M	45	Squamous cell carcinoma	II	malignant	-
A10	10	M	45	Mucosa chronic inflammation of esophagus	-	Normal	-
B3	13	F	53	Squamous cell carcinoma	III	malignant	+
B4	14	F	53	Mucosa chronic inflammation of esophagus	-	Normal	+
B5	15	M	69	Squamous cell carcinoma	II	malignant	+
B6	16	M	69	Mucosa chronic inflammation of esophagus	-	Normal	+
D1	31	M	56	Squamous cell carcinoma	I	malignant	+++
D2	32	M	56	Mucosa chronic inflammation of esophagus	-	Normal	+
F1	51	F	55	Squamous cell carcinoma	III	malignant	+
F2	52	F	55	Mucosa chronic inflammation of esophagus	-	Normal	+
H5	75	M	53	Squamous cell carcinoma	II	malignant	+
H6	76	M	53	Mucosa chronic inflammation of esophagus	-	Normal	+
H9	79	F	54	Squamous cell carcinoma	III	malignant	+
H10	80	F	54	Mucosa chronic inflammation of esophagus	-	Normal	+
Note, tumor grade (I-III) by histologic diagnosis is according to AJCC staging esophagus cancer.
-, No grading available.
Expression level was measured as -, absent or faint expression; +, moderate expression; ++, expression;
+++, strong expression.
N/D, Tissue dots were not read due to low quality or sample missing (either PN or PT or both).
