# Supplementary material for: Neurofilament Heavy Polypeptide Regulates the Akt-β-Catenin Pathway in Human Esophageal Squamous Cell Carcinoma
Source: PLoS One. 2010 Feb 3;5(2):e9003. doi: 10.1371/journal.pone.0009003 (PMC2815775; doi:10.1371/journal.pone.0009003)
Supplement: Table S3 — (0.04 MB XLS) [file pone.0009003.s010.xls]

## Sheet: Table S3
Table S3. ESCC progression tissue array
containing normal, inflammation, hyperplasia, squamous and adenocarcinoma (ES804).
Position	No.	Sex	Age	Pathology Dignosis	Grade	Type	Expression
A2	2	M	47	Esopahgus tissue	-	Normal	+++
A3	3	M	75	Esopahgus tissue	-	Normal	+++
A4	4	M	35	Esopahgus tissue	-	Normal	+++
A5	5	M	26	Esopahgus tissue	-	Normal	+++
A6	6	M	22	Esopahgus tissue	-	Normal	+++
A7	7	M	48	Esopahgus tissue	-	Normal	+++
A9	9	M	43	Esopahgus tissue	-	Normal	+
A10	10	M	40	Esopahgus tissue	-	Normal	+
B1	11	M	64	Chronic esophagitis	-	Inflammation	+
B2	12	M	54	Chronic esophagitis	-	Inflammation	+
B3	13	F	54	Chronic esophagitis	-	Inflammation	++
B5	15	M	58	Chronic esophagitis	-	Inflammation	+
B6	16	M	50	Chronic esophagitis	-	Inflammation	++
B8	18	M	58	Chronic esophagitis	-	Inflammation	+
B9	19	M	49	Chronic esophagitis	-	Inflammation	++
B10	20	F	60	Chronic esophagitis	-	Inflammation	+
C4	24	F	60	Mild hyperplasia of a little epithelium	-	hyperplasia	+
C5	25	M	77	Hyperplasia of epithelium	-	hyperplasia	+
C1	21	F	63	Mild atypical hyperplasia	-	hyperplasia	+
C2	22	M	52	Mild atypical hyperplasia	-	hyperplasia	+
C3	23	M	59	Mild atypical hyperplasia	-	hyperplasia	+
C6	26	F	51	Mild atypical hyperplasia	-	hyperplasia	+
C7	27	M	53	Mild atypical hyperplasia	-	hyperplasia	+
C8	28	M	70	Mild atypical hyperplasia	-	hyperplasia	-
C10	30	M	61	Moderate and severe atypical hyperplasia	-	hyperplasia	-
C9	29	M	45	Severe atypical hyperplasia	-	hyperplasia	+
D1	31	M	71	Adenocarcinoma	II	malignant	+
D2	32	M	70	Adenocarcinoma	II	malignant	-
D3	33	F	37	Adenocarcinoma	II	malignant	-
D4	34	M	53	Adenocarcinoma	II	malignant	+
D5	35	M	62	Adenocarcinoma	II	malignant	-
D6	36	F	50	Adenocarcinoma	II	malignant	-
D7	37	M	65	Adenocarcinoma	II	malignant	+
D8	38	F	60	Adenocarcinoma	II	malignant	++
D9	39	M	53	Adenocarcinoma	II	malignant	-
E4	44	F	33	Adenocarcinoma	II	malignant	-
E2	42	M	50	Adenocarcinoma	II-III	malignant	-
E10	50	M	56	Mucinous adenocarcinoma	II-III	malignant	-
D10	40	F	67	Adenocarcinoma	III	malignant	-
E1	41	M	65	Adenocarcinoma	III	malignant	-
E3	43	M	63	Adenocarcinoma	III	malignant	-
E5	45	M	57	Adenocarcinoma	III	malignant	-
E6	46	M	53	Adenocarcinoma	III	malignant	-
E8	48	M	48	Adenocarcinoma	III	malignant	++
E7	47	F	53	Adenosquamous carcinoma	-	malignant	-
E9	49	M	56	Basaloid squamous cell carcinoma	-	malignant	-
F1	51	M	55	Squamous cell carcinoma	I	malignant	+
F2	52	F	62	Squamous cell carcinoma	I	malignant	+
F3	53	M	62	Squamous cell carcinoma	I	malignant	-
F4	54	M	65	Squamous cell carcinoma	I	malignant	-
F5	55	M	45	Squamous cell carcinoma	I	malignant	-
F6	56	M	55	Squamous cell carcinoma	I	malignant	-
F7	57	M	54	Squamous cell carcinoma	I	malignant	+
F8	58	M	58	Squamous cell carcinoma	I	malignant	+
G1	61	F	67	Squamous cell carcinoma	I	malignant	-
G3	63	M	57	Squamous cell carcinoma	I	malignant	-
G5	65	M	54	Squamous cell carcinoma	I	malignant	-
G2	62	M	70	Squamous cell carcinoma	I-II	malignant	+
G4	64	M	52	Squamous cell carcinoma	I-II	malignant	-
F9	59	M	53	Squamous cell carcinoma	I-II	malignant	-
F10	60	M	59	Squamous cell carcinoma	II	malignant	-
G7	67	M	50	Squamous cell carcinoma	III	malignant	-
G8	68	M	50	Squamous cell carcinoma	III	malignant	+
G9	69	M	63	Squamous cell carcinoma	III	malignant	-
H6	76	M	65	Metastatic adenocarcinoma	II	malignant	+
H4	74	M	62	Metastatic adenocarcinoma	II	malignant	-
H10	80	M	65	Metastatic adenocarcinoma	II-III	malignant	-
H1	71	M	62	Metastatic squamous cell carcinoma	I	malignant	-
H2	72	F	65	Metastatic squamous cell carcinoma	I	malignant	-
H5	75	F	58	Metastatic squamous cell carcinoma	II	malignant	-
H7	77	F	58	Metastatic squamous cell carcinoma	II	malignant	-
H9	79	M	66	Metastatic squamous cell carcinoma	II	malignant	-
H3	73	M	66	Metastatic squamous cell carcinoma	III	malignant	-
A8	8	M	61	Esopahgus tissue	-	Normal	N/D
B4	14	F	67	Fibrous connective tissue	-	Inflammation	-
H8	78	M	50	Fibrous connective tissue	-	malignant	-
A1	1	F	42	Esopahgus tissue	-	Normal	N/D
B7	17	M	60	Chronic esophagitis	-	Inflammation	N/D
G6	66	M	59	Squamous cell carcinoma	II	malignant	N/D
G10	70	M	53	Squamous cell carcinoma	III	malignant	N/D
Note, tumor grade (I-III) by histologic diagnosis is according to AJCC staging esophagus cancer.
-, No grading available.
Expression level was measured as -, absent or faint expression; +, moderate expression; ++, expression;
+++, strong expression.
N/D, Tissue dots were not read due to low quality or sample missing (either PN or PT or both).
