# Supplementary material for: Neurofilament Heavy Polypeptide Regulates the Akt-β-Catenin Pathway in Human Esophageal Squamous Cell Carcinoma
Source: PLoS One. 2010 Feb 3;5(2):e9003. doi: 10.1371/journal.pone.0009003 (PMC2815775; doi:10.1371/journal.pone.0009003)
Supplement: Table S4 — (0.03 MB XLS) [file pone.0009003.s011.xls]

## Sheet: Table S4
Table S4. Primer sequences
		Sequence
Bisulfite-Sequencing	Bi-F1	ATTTCTCCTTATCCTCTCCCTATTT
	Bi- R1	AAGTTTATTATGGTTTGAGTAGGTG
	Bi- F2	CAAATCCCCTTTCTTATTCC
	Bi-F3	TTTGGAGTAGGAGTATTTGTT
	Bi- R2	CCCACCTCTTCCTAATAATAAC
MSP	MSP-mF1	TCTTCCGACGCGCACCCGAA
	MSP-mR1	CGATCGGTTTCGTCGTAGTG
	MSP-UmF1	CAAACTCTTCCAACACACACCCAA
	MSP-UmR1	TTGGTTGATTGGTTTTGTTGTAGT
TaqMan-MSP	TQM-F	CTTCCGACGCGCACCCGAA
	TQM-R	CGATCGGTTTCGTCGTAGTGA
	TQM-P	GAAGGGGAATCGACGTTGCGTTAG
RT-PCR	F	TGAACACAGACGCTATGCGCTCAG
	R	CACCTTTATGTGAGTGGACACAGAG
Real-Time RT-PCR	F	GAGCTGGAGGCACTGAAAAG
	R	CTGAATGGCTTCCTGGTAGG
